# Supplementary material for: Interaction estimation of pathogenicity determinant protein βC1 encoded by Cotton leaf curl Multan Betasatellite with Nicotiana benthamiana Nuclear Transport Factor 2
Source: PeerJ. 2022 Nov 15;10:e14281. doi: 10.7717/peerj.14281 (PMC9673767; doi:10.7717/peerj.14281)
Supplement: Supplemental Information 1 [file peerj-10-14281-s001.txt]

Supplementary Table 2: Amino Acid Sequences of targeted Proteins.

>Nicotiana benthamiana library seq (prey)
MNPDAVATAFVEHYYSTFDSNRAGLANLYQENSMLSFEGVKIQGAQHIVAKLTSLPFQQCKHQINTVDCQPSGPIGGMLVFVSGNLQLPGEEHVLKFSQMFHLMPTQQGSFYVMNDIFRLNYA
>XP_019236968 Nicotiana attenuate
MNPDAVATAFVEHYYSTFDSNRAGLANLYQENSMLSFEGVKIQGAQHIVAKLTSLPFQQCKHQINTVDCQPSGPIGGMLVFVSGNLQLPGEEHVLKFSQMFHLMPTQQGSFYVMNDIFRLNYA
>XP_009606510 Nicotiana tomentosiformis
MNPDAVATAFVEHYYSTFDSNRAGLANLYQEGSMLSFEGVKIQGAQHIVAKLTSLPFQQCKHQINTVDCQPSGPIGGMLVFVSGNLQLPGEEHVLKFSQMFHLMPTQQGSFYVMNDIFRLNYA
>XP_016561736 Capsicum annuum
MDPDAVAKAFVDHYYTTFDTNRAGLANLYQETSMLSFEGVKIQGAQSIVGKLTSLPFQQCKHHINTVDCQPSGPAGGMLVFVSGNLQLPGEQHALKFSQMFHLMPTQQGSFYVLNDIFRLNYA
>MCD9646317 Datura stramonium
MDPDAVAKAFVEHYYSTFDSNRAGLANLYQEASMLSFEGVNIQGAQSIVGKLTSLPFQQCKHQINTVDCQPSGPAGGMLVFVSGNLQLPGEQHALKFSQMFHLMPTPQGSFYVLNDIFRLNYA
>XP_004231773 Solanum lycopersicum
MDPDSVAKAFVDHYYSTFDSNRAGLANLYQEASMLSFEGVQIQGAQSIVAKLTSLPFQQCKHHINTVDCQPSGPAGGMLVFVSGNLQLPGEQHALKFSQMFHLMPTPQGSFYVLNDIFRLNYA
>XP_016559147 Capsicum annuum
MDPDAVAKAFVEHYYSTFDTNRAGLANLYQESSMLHFEGQKYQGTQSIASKLTGLPFQQCKHQINTVDCQPSGPAGGMLVFVSGNLSLPGEQHALKFSQMFHLIPTGQGSFYVQNDIFRLNYA
>KAF3639305 Capsicum annuum
MDPDAVAKAFVEHYYSTFDTNRAGLANLYQESSMLHFEGQKYQGTQSIAGKLTGLPFQQCKHQINTVDCQPSGPAGGMLVFVSGNLSLPGEQHALKFSQMFHLIPTGQGSFYVQNDIFRLNYA
>XP_009109763 Brassica rapa
MAQMDPDAVAKAFVEHYYSTFDNNRVGLAGLYQEASMLTFEGQKIQGSQNIVAKLTSLPFQQCKHNISTVDCQPSGPASGMLVFVSGNLQLAGEEHALKFSQMFHLMPTPQGSFYVFNDIFRLNYA
>XP_012479122 Gossypium raimondii
MDPDAVAKAFVEHYYSTFDANRAGLANLYQEGSMLTFEGQKIQGSQSIVAKLTSLPFQQCKHNITTVDCQPSGSGGMLVFVSGNLQLAGEQHALKFSQMFHLMPTPQGSFYVLNDIFRLNYA
>AAM63803 Arabidopsis thaliana
MDPDAVSKAFVEHYYSTFDTNRVGLAGLYQEASMLTFEGQKIQGVQSIVAKLTSLPFQQCKHHISTVDCQPSGPASGMLVFVSGNLQLAGEEHALKFSQMFHLMPTPQGSFYVFNDIFRLNYA
>XP_020867732 Arabidopsis lyrata subsp. lyrata
MSQMDPDAVSKAFVEHYYSTFDTNRVGLAGLYQEASMLTFEGQKIQGVQSIVAKLTSLPFQQCKHHISTVDCQPSGPASGMLVFVSGNLQLAGEEHTLKFSQMFHLMPTPQGSFYVFNDIFRLNYA
>XP_009102940 Brassica rapa
MDPDAVAKAFVEHYYSTFDTNRAGLAGLYQEASMLTFEGQKIQGVQSIVAKLTSLPFQQCKHNISTVDCQPSGPASGMLVFVSGNLQLAGEEHALKFSQMFHLMPTPQGSFYVFNDIFRLNYS
>XP_011086817 Sesamum indicum
MDPDAVAKAFVEHYYTTFDTNRAGLANLYQDTSMLSFEGQKFQGTQSITAKLTSLPFQQCKHGITTVDCQPSGPAGGMLVFVSGNLQLAGEQHALKFSQMFHLMPTPQGSFYVLNDIFRLNYA
>XP_011098902 Sesamum indicum
MDPDAVAKAFVEHYYSTFDANRAGLANLYQDGSMLTFEGQKIMGSQNIVAKLTSLPFQQCQHAITTVDCQPSGPAGGMLVFVSGNLQLAGEQHALKFSQMFHLMPTPQGSFYVLNDIFRLNYA
