# Supplementary material for: Interaction estimation of pathogenicity determinant protein βC1 encoded by Cotton leaf curl Multan Betasatellite with Nicotiana benthamiana Nuclear Transport Factor 2
Source: PeerJ. 2022 Nov 15;10:e14281. doi: 10.7717/peerj.14281 (PMC9673767; doi:10.7717/peerj.14281)
Supplement: Supplemental Information 2 [file peerj-10-14281-s002.txt]

Supplementary Table 1: Nucleotide Sequences of targeted genes.


>Nicotiana benthamiana library seq (prey)
ATATTCTTATCTTTTGGGCTCCTCCTGTAGCGTATTATTCCAGCTACTCACCAATAATACAGAGTGTTTT
GACGGGCCTGCGTTAAGGAAAGAGGCAAAGAAGGGAGAGAGCAAATTCCGAATTCAAATCGGGGCAATGA
ATCCAGACGCAGTTGCAACGGCATTCGTGGAGCACTACTACTCCACCTTCGATTCGAATCGGGCCGGGCT
TGCGAACCTGTACCAAGAAAATTCTATGTTAAGTTTCGAAGGGGTGAAGATTCAAGGTGCTCAGCATATT
GTGGCTAAGCTTACCAGTCTGCCCTTCCAGCAGTGCAAGCACCAGATCAACACCGTCGATTGTCAGCCCT
CTGGTCCTATCGGCGGCATGCTTGTCTTTGTTAGTGGCAATCTTCAACTTCCCGGCGAAGAGCACGTCCT
CAAGTTCAGTCAGATGTTTCATTTGATGCCTACACAACAAGGGAGTTTCTATGTGATGAATGACATTTTC
CGGTTGAACTATGCATGAAGGATACTGGGTTGAATTGTCCCTTGTTCGTGTTTCCTTGATTGATTTCTTC
GGCACTGAACAAGTTTACTGAATATATTCTAAGAGTTTGAAAGACATTGCTTCTGTTGGATATCTCAGCC
AGTAAAAGACTGGTTTACTAGTTGTTTGTTGAGTGATCAATGGATTAAACTTTATTAAAAAAAAAAACAA
ATGAGCTCTTCCTTGTTGCGAGATATTATATGCTTTAATAATTGCTGCTTCTAAGTCTCAATTTCTCTC


>XM_019381423 Nicotiana attenuate
ATATTCTTATCTTTTGGGCTCCTCCTGTAGCGTATTATTCCAGCTACTCACCAATAATACAGAGTGTTTT
GACGGGCCTGCGTTAAGGAAAGAGGCAAAGAAGGGAGAGAGCAAATTCCGAATTCAAATCGGGGCAATGA
ATCCAGACGCAGTTGCAACGGCATTCGTGGAGCACTACTACTCCACCTTCGATTCGAATCGGGCCGGGCT
TGCGAACCTGTACCAAGAAAATTCTATGTTAAGTTTCGAAGGGGTGAAGATTCAAGGTGCTCAGCATATT
GTGGCTAAGCTTACCAGTCTGCCCTTCCAGCAGTGCAAGCACCAGATCAACACCGTCGATTGTCAGCCCT
CTGGTCCTATCGGCGGCATGCTTGTCTTTGTTAGTGGCAATCTTCAACTTCCCGGCGAAGAGCACGTCCT
CAAGTTCAGTCAGATGTTTCATTTGATGCCTACACAACAAGGGAGTTTCTATGTGATGAATGACATTTTC
CGGTTGAACTATGCATGAAGGATACTGGGTTGAATTGTCCCTTGTTCGTGTTTCCTTGATTGATTTCTTC
GGCACTGAACAAGTTTACTGAATATATTCTAAGAGTTTGAAAGACATTGCTTCTGTTGGATATCTCAGCC
AGTAAAAGACTGGTTTACTAGTTGTTTGTTGAGTGATCAATGGATTAAACTTTATTAAAAAAAAAAACAA
ATGAGCTCTTCCTTGTTGCGAGATATTATATGCTTTAATAATTGCTGCTTCTAAGTCTCAATTTCTCTC


>XM_016615274 Nicotiana tabacum
ATATTCTTATCTTTTGGGCTCCTCCTGTAGCGTATTATTCCAGCTACTCACCAATAATACGGAGTGTTTT
GACTGGCCTGCGTTAAGGAAAGAGGCAAAGAAGGGACAGAGCAAATTACGAATTCAAATCGGGGCAATGA
ATCCAGACGCAGTTGCAACGGCATTCGTGGAGCACTACTACTCCACCTTCGATTCGAATCGGGCCGGGCT
TGCGAACCTGTACCAAGAAGGTTCTATGTTAAGTTTCGAAGGGGTGAAGATTCAAGGAGCTCAGCATATT
GTGGCTAAGCTTACCAGTCTGCCTTTCCAGCAGTGCAAGCACCAGATCAACACCGTCGATTGTCAGCCTT
CTGGTCCTATCGGCGGCATGCTTGTCTTTGTTAGTGGCAATCTTCAACTTCCCGGCGAAGAGCACGTCCT
CAAGTTCAGTCAGATGTTTCATTTGATGCCAACACAACAAGGGAGTTTCTATGTGATGAATGACATTTTC
CGGTTGAACTATGCATGAAGGGTACTGGGTTGAATTGTCCCTTGTTCGTGTTTCCTTGATTGATTTCTTC
GGAACTGAACAAGTTTACTGATTATATTCTAAGAGTTTGAAAGATATTGCTTCTATTGGATATCTCAGCC
AGTAAGAGACTGGTTTACTAGTAGTTTGTTGAGTGATCAACGGATTAAACTTTATTAAAAAGCAAATGAG
CTCTTCCTTGTTGCGAGATATTATATGCTTTAATAATTGCTGCTTCTAAGTCTCAA


>XM_009608215 Nicotiana tomentosiformis
TTTGGGCTCCTCCTGTAGCGTATTATTCCAGCTACTCACCAATAATACGGAGTGTTTTGACTGGCCTGCG
TTAAGGAAAGAGGCAAAGAAGGGACAGAGCAAATTACGAATTCAAATCGGGGCAATGAATCCAGACGCAG
TTGCAACGGCATTCGTGGAGCACTACTACTCCACCTTCGATTCGAATCGGGCCGGGCTTGCGAACCTGTA
CCAAGAAGGTTCTATGTTAAGTTTCGAAGGGGTGAAGATTCAAGGAGCTCAGCATATTGTGGCTAAGCTT
ACCAGTCTGCCTTTCCAGCAGTGCAAGCACCAGATCAACACCGTCGATTGTCAGCCTTCTGGTCCTATCG
GCGGCATGCTTGTCTTTGTTAGTGGCAATCTTCAACTTCCCGGCGAAGAGCACGTCCTCAAGTTCAGTCA
GATGTTTCATTTGATGCCAACACAACAAGGGAGTTTCTATGTGATGAATGACATTTTCCGGTTGAACTAT
GCATGAAGGGTACTGGGTTGAATTGTCCCTTGTTCGTGTTTCCTTGATTGATTTCTTCGGAACTGAACAA
GTTTACTGATTATATTCTAAGAGTTTGAAAGATATTGCTTCTATTGGATATCTCAGCCAGTAAGAGACTG
GTTTACTAGTAGTTTGTTGAGTGATCAACGGATTAAACTTTATTAAAAAGCAAATGAGCTCTTCCTTGTT
GCGAGATATTATATGCTTTAATAATTGCTGCTTCTAAGTCTCAA


>XM_006338641 Solanum tuberosum
TTCCCATCCGACGATTAGTTGTATAGCGTATTTTTGCAGCTAACTCACCAATAATAGCAGAGCAGCAGTG
TTAAAAGAAGAAGATAAAGAGGCAAAGAGGGCGCCATCGTAGATCAAACGGAGCCATGGATCCAGACTCA
GTTGCCAAAGCATTCGTAGATCACTACTACTCCACCTTCGATTCCAATCGGGCCGGCCTTGCTAACCTCT
ACCAAGAGGCTTCTATGTTAAGTTTCGAAGGCGTCCAGATTCAAGGTGCTCAGAGTATCGTTGCTAAGCT
CACCAGTCTCCCCTTCCAGCAGTGCAAGCATCATATCAACACCGTCGATTGTCAGCCCTCTGGTCCTGCC
GGCGGTATGCTTGTCTTTGTTAGCGGGAATCTTCAACTCCCCGGAGAACAGCACGCCCTCAAGTTCAGTC
AGATGTTTCATTTGATGCCAACACCCCAAGGGAGTTTCTATGTATTGAATGACATATTCCGGTTGAACTA
TGCATGAAGAAGGGTACTGGGTTGAATTGTCTTTTGTTCGTGTTTTCTTTGATTGAACAAATTGACTGAA
TATATTCTAAGAGTTTGAAAAGCATTGTTTCAAAAGACTGGTTTGCTGGTTGTGGCTTGATTAGTGATCA
ATGGATTTAACTTTATTAAAAAGCTAATGATATCTTCCTTGTTGCGAGATATTATATGCTTTAAA


>XM_016706250 Capsicum annuum
TTTTTTTTTTTAAAAAAGGAAAGAAAAAAGAAAGTAGAAAAGGGGATGCCATTTCCCATCCAATCCCCAC
GCGATTAGTTGGCTCCTGCCATAGCGTATTATTGCAGCTACTCACCAATAATAGGAGGCACATCAAAGCA
GCGATTGAGCAAATCTCAATCGGGGAGGCCATGGATCCAGACGCTGTTGCGAAAGCATTCGTAGACCACT
ACTACACCACCTTTGATACCAATCGGGCCGGCCTTGCTAATCTCTACCAGGAAACTTCTATGTTGAGTTT
TGAAGGCGTTAAGATTCAGGGTGCTCAGAGTATCGTCGGTAAGCTCACCAGTCTCCCTTTCCAGCAGTGC
AAGCATCACATCAACACCGTCGATTGTCAGCCTTCTGGTCCTGCCGGCGGTATGCTCGTCTTTGTCAGCG
GTAATCTTCAACTCCCCGGCGAACAGCATGCCCTCAAGTTCAGTCAGATGTTTCATTTGATGCCAACACA
GCAGGGGAGTTTTTATGTATTGAATGACATATTCCGGTTGAACTATGCATGAAGGGTACTGGGTTGAATT
ATCTCTTGTTCGTGTTTTCTTGATTGAACAAATTTACTGAATATATTCTGAGAGTTTGAAAGGCATTGCT
TCAAAAGACTGGTTTACTGTGGCTTGTTTAGTGATCAATGGATTTGAACTCACAAATGAGCTCTTCCTTG
TCGCTAGATGTTATATGCTTTGAAAATTGCTGCCTCTAGGTCTCACTCTCTCTGTGTTTGATCTCTATGA
TAAATGTTGTCATTTTCTCTTTGTTTGGATTGCTACCTTTAATAGCTGATAACAGTTTTTGTGTACTA


>XM_004231725 Solanum lycopersicum
AGAGAATCCCAATTCCCACCCGACGATTAGTTGTATAGCGTATTTTTGCAGCTACCTCACCAATAATAGC
AGTGTTGAAAGAAGAAGATAAAGAGGCAAAGAGGGCGCATCGCATCGCAGATCGAACGGAGCCATGGATC
CAGACTCAGTTGCCAAAGCATTCGTAGATCACTACTACTCCACCTTCGATTCCAATCGGGCTGGCCTTGC
TAACCTCTACCAAGAGGCTTCTATGTTAAGTTTCGAAGGCGTCCAGATTCAAGGTGCTCAGAGTATCGTC
GCTAAGCTCACCAGTCTTCCCTTCCAGCAGTGCAAGCATCATATCAACACCGTCGATTGTCAGCCCTCTG
GTCCTGCCGGCGGTATGCTTGTCTTTGTTAGCGGGAATCTTCAACTCCCCGGAGAACAGCACGCCCTCAA
GTTCAGTCAGATGTTTCATTTGATGCCAACACCCCAAGGGAGCTTCTATGTATTGAATGACATATTCCGG
TTGAACTATGCATGAAGAAGGGTACTGGGGTTGAATTGTCTTTTGTTCTTGTTTTCTTTGTTTGAACAAA
ATTTACTGAATATATTCTAAGAATTTGAAAGGCATTGCTTCAAAAGACTGGTTTGCTGGTTGTGGCTTGA
TTAGTGATCAATGGATTTAACTTTATTAAAAAGCTAATGGTATAGCTTCCTTCTTGCGGGATTTATATGC
TTTAAA


>AK322998 Solanum lycopersicum
AGTTGTATAGCGTATTTTTGCAGCTACCTCACCAATAATAGCAGTGTTGAAAGAAGAAGATAAAGAGGCA
AAGAGGGCGCATCGCATCGCAGATCGAACGGAGCCATGGATCCAGACTCAGTTGCCAAAGCATTCGTAGA
TCACTACTACTCCACCTTCGATTCCAATCGGGCTGGCCTTGCTAACCTCTACCAAGAGGCTTCTATGTTA
AGTTTCGAAGGCGTCCAGATTCAAGGTGCTCAGAGTATCGTCGCTAAGCTCACCAGTCTTCCCTTCCAGC
AGTGCAAGCATCATATCAACACCGTCGATTGTCAGCCCTCTGGTCCTGCCGGCGGTATGCTTGTCTTTGT
TAGCGGGAATCTTCAACTCCCCGGAGAACAGCACGCCCTCAAGTTCAGTCAGATGTTTCATTTGATGCCA
ACACCCCAAGGGAGCTTCTATGTATTGAATGACATATTCCGGTTGAACTATGCATGAAGAAGGGTACTGG
GGTTGAATTGTCTTTTGTTCTTGTTTTCTTTGTTTGAACAAAATTTACTGAATATATTCTAAGAATTTGA
AAGGCATTGCTTCAAAAGACTGGTTTGCTGGTTGTGGCTTGATTAGTGATCAATGGATTTAACTTTATTA
AAAAGCTAAAAAAAAAA


>XM_009773477 Nicotiana sylvestris
GATCCAAAACACTTTAGCGTAATATCGCAGCGACACCAGAGGGTAATATTCGAATTTTCCCGAGTTTATA
AAAAGGAGGAGAATAGAAAAGGTAGAGGCGTAGTGTGAATTCGCGAAAACCAAATGGATCCAGATGATGT
GGCGACGGCATTCGTGAAGCACTACTACTCCACCTTCGACTCCAATCGGGTCGGGCTTTCTAACCTCTAC
CAAGAAGGCTCCATGTTAACCTTCGAAGGGGAGAAGCATCAGGGCTCTCAGAACATCGTCAACAAGCTGA
CCGGTCTCCCTTTTCAGCAGTGCAAACACAATATCAGCACCGTCGATTCCCAGCCCTCTGGTCCCGGCGG
CGCCATGCTTGTCTTTGTCAGCGGTAATCTCCAACTCCCCGGCGAACAGCATCCTCTTAAGTTCAGTCAG
ATGTTTCATTTGATGCCAACACCGCAAGGAAGTTATTATGTGTTAAATGACATATTTCGTTTGAATTATG
CATGAAGGGTGCTGGGTTGAATTGTCTCTTGGTCATGTTTTCATGATTGATTTGTCTGAAACTGAACAAG
TTTACAGAATATCATATTCTAGAAGTTGAAAGACATTGCTTCCATTGGATATATCAACCTGTAAAAGACT
AGTTCTTCTGTGTTGTGGGGCAAGTTGATTAATGGACTCGGTTATGCTTTTGAGTTTTATGGAA


>XM_016611823 Nicotiana tabacum
ATCCAAAACACTTTAGCGTAATATCGCAGCGACACCAGAGGGTAATATTCGAATTTTCCCGAGTTTATAA
AAAGGAGGAGAATAGAAAAGGTAGAGGCGTAGTGTGAATTCGCGAAAACCAAATGGATCCAGATGATGTG
GCGACGGCATTCGTGAAGCACTACTACTCCACCTTCGACTCCAATCGGGTCGGGCTTTCTAACCTCTACC
AAGAAGGCTCCATGTTAACCTTCGAAGGGGAGAAGCATCAGGGCTCTCAGAACATCGTCAACAAGCTGAC
CGGTCTCCCTTTTCAGCAGTGCAAACACAATATCAGCACCGTCGATTCCCAGCCCTCTGGTCCCGGCGGC
GCCATGCTTGTCTTTGTCAGCGGTAATCTCCAACTCCCCGGCGAACAGCATCCTCTTAAGTTCAGTCAGA
TGTTTCATTTGATGCCAACACCGCAAGGAAGTTATTATGTGTTAAATGACATATTTCGTTTGAATTATGC
ATGAAGGGTGCTGGGTTGAATTGTCTCTTGGTCATGTTTTCATGATTGATTTGTCTGAAACTGAACAAGT
TTACAGAATATCATATTCTAGAAGTTGAAAGACATTGCTTCCATCGGATATATCAACCTGTAAAAGACTA
GTTCTTCTGTGTTGTGGGGCAAGTTGATTAATGGACTCGGTTATGCTTTTGAGTTTTATGGAATTTCATG
AGCTCTACCTTGTTGCATTATGTCATTCA


>XR_001968653 Nicotiana tomentosiformis
AGTTATAACTAGCATTTGCCAATTACTTCTTACGTGTTTGCTTTATGCCGCTTCTCGTGAGAGTCCCTTC
CGATCCAAAACACTTTAGCGTAATATCGCAGCGACACCAGAGGGGGTAATATTCGAATTTTGTGTGTTTA
AAAAGGAGGAGAAAAGAAAAGGTAGAGGCGTAGTGCGAAAACCAAATTGCAAAATGGATCCAGATGATGT
GGCGACGGCATTCGTGAAGCACTACTACTCCACCTTCGACTCCAATCGGGTCGGGCTTTCTAACCTCTAC
CAAGAAGGCTCCATGTTAACCTTCGAAGGCGAGAAGCATCAGGGCTCTCAGAACATCGTCAACAAGCTGA
CCGGTCTCCCTTTTCAGCAGTGCAAGCACAATATCAGCACCGTCGATTCCCAGCCCTCTGGTCCCGGTGG
CGCCATGCTTGTCTTTGTCAGCGGTAATCTCCAACTCCCTGGCGAACAGCATCCCCTCAAGTTCAGTCAG
ATGTTTCATTTGATGCCAACACCGCAAGGAGGTTATTATGTGCTCAATGACATATTTCGTTTGAATTATG
CATGAAGGTTGCTGGGTTGAATTGACTCTTCGTCATGTTTTCATGATTGATTTGTCTGTCCAAAACTGAA
CAAATTTACAGAATATCATATTCTAGGAGTTGAAAGACATCAACCTCTAAAAGACTAGTTCTTCTGTGTT
GTGGGGCAAGTTGATAGATGGACTCGGTTATGCTTTTGAGTTTTATGAAATTTAATGAGCTCTACCTTGT
TGCATTA


>XM_016597034 Nicotiana tabacum
GAATAAGAGCGGGCGGCGCAATCATACAAAAAGGGTTCCTATATTTCAGCAGCTACACGCCTACAGGGAG
AGAGAGAGGAACAACGAGAGCCATCGCCTCCAGCGTGCTGTAGATTGAGCGATTATTCCGGTTAGGAAAT
GGATCCAGAAAGCGTCGCAAAAGCATTCGTGGACCATTACTACTCCACCTTCGATACCAATCGGGCTGCG
CTTGCTAACCTCTACCAAGAAAGCTCTATGTTGAGTTTCGAAGGTCAAAAGTATCAGGGATCTCAAAACA
TCGTTGCCAAGCTCACCAGTCTCCCCTTCCAGCAGTGCAAGCACCATATCAGCACCACCGATTGCCAGCT
CTCTGGTTCCAACGGCATGCTTGTCTTTGTCAGCGGTAATCTCCAAATCCCCGGCGAAGAGCACCCCCTC
AAGTTCAGTCAGATGTTTCAGTTGATACCAGCAGGTCAAGGAAGTTTATATGTGTCCAACGACATATTTC
GTTTGAATTACGCATGAAGGGTTCTGAGTTGAATTGTCTCTTGGTCATGTTTTCTTGATTGGTTTGTCTA
AAACTAAACAAGTCAGATTATAACTTCTAGCAAGATATTGCTTCTGTTTGATATCACAGTCAGTATAAGG
CTAGTTTTCCCGTAATGGTTTGGTGAATTGATTGATGCAGCTTGGCGACAGTTTGAATTTTATGGAATTG
AATGAGTCCTATCTTGCTTCCTGATGTTATTTTCTTGCAA


>XM_017750972 Gossypium arboretum
TCTTTCTCTCTATTCCACTTGCGTGAATTTGAAGCGACCGCTCAAACTCAGATCGCTTACAAATAAATAA
TAATTTTTATATTGAGAAAATTAGTTAGATGGATCCAGACGCAGTAGCCAAGGCGTTCGTCGAGCACTAC
TACTCCACGTTCGATGCGAACCGGGCCGGTCTAGCCAATCTCTACCAGGACGGTTCAATGTTGACCTTCG
AGGGTCAAAAGATCCAAGGCTCTCAGAGCATCGTCGCTAAGCTCACCAGCCTTCCTTTCCAGCAGTGTCA
GCACAGCATCACCACCGTCGATTGTCAGCCCTCCGGCGCTGGCGGCATGCTGGTTTTCGTCAGTGGTACC
CTCCAACTGGCCGGCGAGCAGCATGCTCTCAAGTTCAGCCAGATGTTTCATTTGATGCCAACACCGCAGG
GAAGCTTCTACGTGTTGAATGACATATTCAGGTTGAACTATGCATAAAGATGCAATCCAAGGATACAAAA
CAAACAATGTTTTGGCTCTCATCTCCCTGTTCAGTTTTAGACGTTCTTAAATGTGAAAACGGAAAATTCT
TTTCATGTTTTAATCATGATTTCCTTGTGTCTTCAAAAATTTCAGAGCTTTCTTTGTTGTATGATTGGCG
GAGTTAGTGAAAGACTATTTATGAATTGGATGTTTGATTGAAGGTA

>XM_017750973 Gossypium arboretum
ATAAAATCAACGATAGAAATGCAAGCCAGTTGTTAGGATTTTTATTTTATGCTTCAAATTCAGCCGTTAG
ATCATTCCCTTCTCTCTCTATATAATCAAAGCCATCTTTCTCTCTATTCCACTTGCGTGAATTTGAAGCG
ACCGCTCAAACTCAGATCGCTTACAAATAAATAATAATTTTTATATTGAGAAAATTAGTTAGATGGATCC
AGACGCAGTAGCCAAGGCGTTCGTCGAGCACTACTACTCCACATTCGATGCCAACCGGGCCGGTTTAGCC
AATCTCTACCAGGAAGGTTCCATGTTGACCTTCGAAGGTCAAAAGATCCAGGGCTCTCAGAGCATCGTCG
CTAAGCTCACCAGCCTTCCTTTCCAGCAGTGTCAGCACAGCATCACCACCGTCGATTGTCAGCCCTCCGG
CGCTGGCGGCATGCTGGTTTTCGTCAGTGGTACCCTCCAACTGGCCGGCGAGCAGCATGCTCTCAAGTTC
AGCCAGATGTTTCATTTGATGCCAACACCGCAGGGAAGCTTCTACGTGTTGAATGACATATTCAGGTTGA
ACTATGCATAAAGATGCAATCCAAGGATACAAAACAAACAATGTTTTGGCTCTCATCTCCCTGTTCAGTT
TTAGACGTTCTTAAATGTGAAAACGGAAAATTCTTTTCATGTTTTAATCATGATTTCCTTGTGTCTTCAA
AAATTTCAGAGCTTTCTTTGTTGTATGATTGGCGGAGTTAGTGAAAGACTATTTATGAATTGGATGTTTG
A

>XM_009788685 Nicotiana sylvestris
ATATTCAAGCAGGTACACGCCTACAGGGAGAGAGGAACAACGAGAGCCATCGCCTACAGCGTGCTGTAGA
TTGAGCGATTATTCCGATTAGGAAATGGATCCAGAAAGCGTCGCAAAAGCATTCGTGGACCACTACTACT
CCACCTTCGATACCAATCGGGCTGCGCTTGCTAACCTCTACCAAGAAAACTCTATGTTGAGTTTCGAAGG
TCAAAAGTATCAGGGATCTCAAAACATCGTTGCTAAGCTCACCAGTCTCCCCTTCCAGCAGTGCAAGCAC
CATATCAGCACCACTGATTGCCAGCTCTCTGGTGCCAACGGTATGCTTGTCTTTGTCAGCGGTAATCTCC
AAATCCCCGGCGAAGAGCACCCCCTCAAGTTCAGTCAGATGTTTCAGTTGATACCAGCAGGTCAAGGAAG
TTTATATGTGTCCAACGACATATTTCGCTTGAATTACGCATGAAGGGTTCTGAGTTGAATTGTTTCTTGG
TCATGTTTTCGTGATTGGTTGTCTAAAACTAAACAAGTCAGATTATAACTTCTAGCAAGATATTGCCTCT
GTTTGATATCACAGTCAGTATAAGACCAGTATTCCTGTAATGGTTTGGTGAATTGATTGATGCACTTGGC
GACAGTTTGAATTTTATGGAATTGAATGAGTCCTATCTTGCTTCCTGATGTTA

>XM_015208088 Solanum pennellii
AGCATGCGGCGCAGTCATAAAAAGGGCTCTTTCAATAGCCAGGAGCGTACTGTTGGACTTGAGTTGACAC
ACGCAAATCAGAGTGAGAAGTAGAGCGACCGATTTTCCGATTTGCTAATGGATCCCGACGCCGTAGCGAA
GGCATTTGTGGACTACTACTACACCACCTTCGACACCAATCGGGCCGGACTTGCTAGCGTCTACCAGGAA
AGCTCTGTACTGTCTTTTGAGGGTCAGAAGTATCAGGGGACTCAAAGTATCTCCGGTAAGCTCACCGGTC
TACCTTTCCAGCAGTGCAAGCACCAGATCAACACCGTTGATTGTCAGCCCTCTGGTGCTGCCGGGGGAAT
GCTTGTCTTTGTCAGCGGCAATCTCAGCCTTCCAGGCGAACAACACGCCCTCAAGTTCAGTCAGATGTTT
CACTTGATTCCAACACAAGGAGGAAGTTTCTACGTGCAGAATGACATATTTCGCTTGAACTATGCTTGAA
GGGTTCTGCGTTAAATTATCTCCTGGTCATATTTTCTTGATTGATTCGGCAAAGTTAGTACTATAGCAAG
ATATTGCTTCCATTTCACAGTCATTGAGAGACTATTTTTACCTGTAATGGTTTAGTGAATTGATTGATGA
ACTTGGCTTACCTCAGAGTTTAATGGAATTGAATGAGGCCTGTCTTTGCTGCCTGATGTTATTTCTTACA
A

>XM_039213054 Hibiscus syriacus
GTTCTCTTTCGTCTCGTGAATTTGAAGCAGCCGCCCAAATTCTTTAAATAAAAGAAGAAAAATGGATCCA
GATGCAGTAGCGAAGGCCTTCGTTGAGCACTACTACTCCACATTCGATGCGAACCGGGCCGGTTTAGCAA
ATCTCTACCAGGAAGGTTCCATGTTGACCTTCGAAGGTCAAAAGATCCAGGGCTCTCAGAACATCGTCGC
TAAGCTCACCAGCCTTCCTTTCCAGCAGTGTAAGCACAACATCACCACCGTCGATTGCCAGCATTCCGGC
TCCGGCGGCATGCTCGTCTTCGTCAGTGGTAACCTCCAACTCGCCGGCGAACAGCATGCTCTCAAGTTCA
GCCAGATGTTTCATTTGATGCCAACACCACAAGGAAGCTTCTATGTGTTGAATGACATATTCAGGTTGAA
CTATGCGTGAAGACAAATGGGTGGTGATACAATGTCGAGTATTTTAAAACACATTTGCTTATTTTTGGCA
TCTTGAATGAAAATTGGAAAATTCTTTTTTGTTGATCATGTTTCATTATGGTTTCCATGTCTCTCCACAT
TTCAGAGATTTCTTTTTTTGTGATTGGTTGAATTGGTGGGAGACGCTATCTTATGTTTTGGATGTTTGAT
TATAAATTTTAGTTTAGCTTATGCTTTTCAGAAACAGATTTTCCATCAATGAATCATAGATATATGCAAT
TGATGATTAATATGAATGGTCTTTCTGTT


>XM_039199474 Hibiscus syriacus
TTCTCTCTATTTCTCTAGCGTGAATTAGAAGCGACCGCACAATCTCATAGTAGAAATCAGAAAGATAAAA
TTTATAGAAAATAAATAATTTAAAAAAGAAATCAGATGGATCCAGACGCAGTAGCGAAGGCGTTCGTCGA
GCACTACTACACGACGTTCGATTCAAACCGGGCCGGTCTAGCCAACCTCTACCAGGATGGTTCAATGTTG
ACCTTCGAGGGTCAAAAGATCCAAGGAGCTCAGAGCATCGTCGCTAAGCTCACCAGCCTTCCTTTCCAGC
AGTGTCAGCACAGCATCACCACCGTCGATTGTCAGCCCTCCGGTGCCGGTGGTATGCTTGTTTTCGTCAG
TGGTACCCTCCAGCTCACCGGCGAGCAGCATGCTCTCAAGTTCAGCCAGATGTTTCATTTGATGCCAACA
CAGCAGGGAAGCTTCTATGTGTTGAATGACATATTCAGGTTGAACTATGCATGAAGACTTGATCGGTACA
AGTAGCCGAGGGGGTGGGAATATAATGTCAAAGGATCTAAAGAATGTTTGCTTAATCTCCCCGTTCAGTT
TTAGTCGTTTCAAATTGGGAGAAAAAAGAGAATTTTTTTGTTTTTGTTAAATGTTTTCATGATTTCCATG
TTTTCATCATATTTTGGAGCTTCCTTTGTTGTATGATTGGTGGAGTTAGTGAAAAACACCATTTATGAAT
TGGATGTTTG

>XM_039162060 Hibiscus syriacus
TGGCTGCTGCTTTGTTCTCTTTCGTCTCGTGAATTTGAAGCCGCCGCCCAAATTCATTATATTAAAGAAA
AAAAATGGACCCAGATTCAGTAGCGAAGGCCTTCGTCGAGCACTACTACTCCACATTCGATGCGAACCGG
GCCGGTTTAGCCAATCTCTACCAGGAAGGTTCCATGTTGACCTTCGAAGGTCAGAAGATCCAGGGCTCTC
AGAACATCGTCGCTAAGCTCACCAGCCTTCCTTTCCAGCAGTGTAAGCACAATATCACCACCGTCGATTG
CCAGCCTTCCGGCTCCGGCGGCATGCTCGTCTTCGTCAGTGGTAACCTTCAACTCGCCGGCGAACAGCAT
GCTCTCAAGTTCAGCCAGATGTTTCATTTGAAGCCAACACCTCAAGGAAGCTTCTATGTGTTGAATGACA
TATTCAGGTTGAACTATGCTTGAAGACGAATGGATGTCGATACAATGTCGAGTTTTTAAAACACGTTTGC
TTATTTTTGGCATCTTGAATGAAAATTGGAAAATTCTTGTGTTGCTTATGTTTCATTGTGGTCATTTCTC
TCCATATTTCCGTGACTTCTTTGTTGTGATTGGTTGAATTTGTTATCTTATGTTTTGGATGTTTGATTAT
AAATTTTAGTCAAGCTTATGGCTTTCAGAAACAGATTTTCCATCAATGAATCATAGATATATGCAATTGT
ATGAT
